# Supplementary material for: Dittrichia graveolens (L.) Greuter, a Rapidly Spreading Invasive Plant: Chemistry and Bioactivity
Source: Molecules. 2022 Jan 28;27(3):895. doi: 10.3390/molecules27030895 (PMC8840657; doi:10.3390/molecules27030895)
Supplement: Supplementary file 1 [file molecules-27-00895-s001.zip]

Archive with 1 entries (1 files):
- molecules-1497751-supplementary.pdf
